# Supplementary material for: Genomic Insights into High-Altitude Adaptation: A Comparative Analysis of Roscoea alpina and R. purpurea in the Himalayas
Source: Int J Mol Sci. 2024 Feb 14;25(4):2265. doi: 10.3390/ijms25042265 (PMC10889555; doi:10.3390/ijms25042265)
Supplement: Supplementary file 1 [file ijms-25-02265-s001.zip]

Archive with 1 entries (1 files):
- ijms-2813964-supplementary.pdf
